# Supplementary material for: Effects of Injection Volume and Route of Administration on Dolutegravir In Situ Forming Implant Pharmacokinetics
Source: Pharmaceutics. 2022 Mar 11;14(3):615. doi: 10.3390/pharmaceutics14030615 (PMC8948873; doi:10.3390/pharmaceutics14030615)
Supplement: Supplementary file 1 [file pharmaceutics-14-00615-s001.zip]

Archive with 1 entries (1 files):
- pharmaceutics-1626632-supplementary.pdf
